# Supplementary material for: Sponge-like Scaffolds for Colorectal Cancer 3D Models: Substrate-Driven Difference in Micro-Tumors Morphology
Source: Biomimetics (Basel). 2022 May 5;7(2):56. doi: 10.3390/biomimetics7020056 (PMC9149916; doi:10.3390/biomimetics7020056)
Supplement: Supplementary file 1 [file biomimetics-07-00056-s001.zip]

Archive with 1 entries (1 files):
- biomimetics-1689905-supplementary.pdf
